# Supplementary material for: Pediatric HIV+ Kaposi sarcoma exhibits clinical, virological, and molecular features different from the adult disease
Source: JCI Insight. 2023 Nov 22;8(22):e167854. doi: 10.1172/jci.insight.167854 (PMC10721314; doi:10.1172/jci.insight.167854)
Supplement: Supporting data values [file jciinsight-8-167854-s241.xlsx]

## Sheet: Table 1
Gender	Skin lesions	Hemoglobin	Oral involvement	Lymph node involvement	Subcutaneous involvement	Woody involvement	Pulmonary involvement	Gastrointestinal involvement	Lesions in other areas than ones listed	Lesions only in lymph nodes	Adult KS classification	CANCER_STAGE	Status of HIV treatment	Age	Platelet count	Neutrophil count	HIV viral load log copies/mL	White blood cell count	CD4 count	Months on HIV treatment	participant
M	0	6.8	0	1	0	0	0	NA	NA	1	0	Lymphadenopathic KS	naïve	2.89117	48	NA	NA	NA	1417	NA	PEDS_META_1
M	1	9.4	1	1	1	1	0	NA	NA	0	1	Woody Edema KS	naïve	12.7995	283	NA	NA	NA	237	NA	PEDS_META_2
M	1	5.9	0	0	0	1	0	NA	NA	0	1	Woody Edema KS	naïve	4.57769	147	NA	NA	NA	398	NA	PEDS_META_3
M	1	8.5	0	1	0	1	1	NA	NA	0	1	Visceral and/or Disseminated Cutaneous/Oral KS	naïve	10.4367	274	NA	NA	NA	79	NA	PEDS_META_4
F	1	8.2	0	1	0	0	NA	NA	NA	0	1	Visceral and/or Disseminated Cutaneous/Oral KS	naïve	5.24572	551	2260	5.32222	NA	790	NA	PEDS_META_5
F	1	5	1	1	0	0	0	NA	NA	0	0	Lymphadenopathic KS	naïve	12.926	39	1410	NA	NA	110	NA	PEDS_META_6
M	1	11.1	1	1	0	0	0	NA	NA	0	0	Lymphadenopathic KS	onHAART	5.18904	287	1880	0	NA	1325	11	PEDS_META_7
M	1	11.8	0	0	0	0	0	NA	NA	0	0	Moderate Cutaneous/Oral KS	IRIS	17.1863	442	470	0	NA	98	2	PEDS_META_8
M	0	11.1	0	0	0	1	0	0	1	0	1	Woody Edema KS	onHAART	9.94521	98	5795	0	9.6	313	108	PEDS_META_9
M	0	13.1	0	0	0	0	0	0	1	0	0	Moderate Cutaneous/Oral KS	NA	5.22192	249	3127	NA	7.5	NA	NA	PEDS_META_10
F	1	10.1	1	1	0	0	1	0	0	0	1	Visceral and/or Disseminated Cutaneous/Oral KS	default	5.36712	307	4279	NA	7.6	NA	NA	PEDS_META_11
M	0	2.8	1	1	0	0	0	0	0	0	0	Lymphadenopathic KS	onHAART	13.0932	25	1569	NA	2.7	NA	NA	PEDS_META_12
F	1	6.9	0	1	0	0	1	0	0	0	1	Visceral and/or Disseminated Cutaneous/Oral KS	onHAART	4.50685	201	6576	NA	11.2	NA	14	PEDS_META_13
F	1	8.2	1	1	0	0	1	0	0	0	1	Visceral and/or Disseminated Cutaneous/Oral KS	onHAART	4.05205	79	629	NA	1.3	NA	84	PEDS_META_14
M	1	7.5	0	1	0	0	0	0	1	0	0	Visceral and/or Disseminated Cutaneous/Oral KS	IRIS	4.96438	114	796	0	2.1	29	2	PEDS_META_15
M	1	10.8	1	1	0	0	0	0	0	0	0	Lymphadenopathic KS	onHAART	8.48767	230	1758	NA	9.6	NA	14	PEDS_META_16
F	0	8.5	0	1	0	0	0	0	1	1	0	Lymphadenopathic KS	NA	3.31781	537	2536	NA	10.3	NA	NA	PEDS_META_17
M	0	7.8	0	1	0	0	0	0	0	1	0	Lymphadenopathic KS	NA	4.4274	88	1669	NA	7.1	NA	NA	PEDS_META_18
M	1	3.5	0	0	0	1	0	0	0	0	1	Woody Edema KS	IRIS	7.56438	3	331	NA	1.9	NA	1	PEDS_META_19
M	0	7.8	0	1	0	0	0	0	0	1	0	Lymphadenopathic KS	NA	6.66575	334	2446	NA	7.1	NA	NA	PEDS_META_20
F	0	11	0	0	0	1	0	0	0	0	1	Woody Edema KS	naïve	11.474	129	4222	4.67792	8.1	936	NA	PEDS_META_21
F	1	5	1	0	0	0	0	0	0	0	0	Visceral and/or Disseminated Cutaneous/Oral KS	IRIS	8.11233	42	3221	0	7.1	138	2	PEDS_META_22
M	0	9.1	0	1	0	0	0	0	0	1	0	Lymphadenopathic KS	NA	4.25753	3	6342	0	11.5	3035	NA	PEDS_META_23
M	1	8.6	0	1	0	0	0	0	0	0	0	Lymphadenopathic KS	onHAART	8.79178	103	1349	0	4.4	NA	NA	PEDS_META_24
M	1	7.3	1	1	0	0	0	0	0	0	1	Visceral and/or Disseminated Cutaneous/Oral KS	onHAART	3.77534	425	3777	5.61927	9.4	900	24	PEDS_META_25
M	1	7.9	1	0	0	0	0	0	0	0	0	Moderate Cutaneous/Oral KS	IRIS	6.90685	189	1775	2.60423	3.7	74	1	PEDS_META_26
M	0	8.4	0	1	0	0	1	0	0	0	1	Visceral and/or Disseminated Cutaneous/Oral KS	naïve	11.5288	332	6388	5.05226	14.1	1000	NA	PEDS_META_27
M	0	11.6	0	0	0	1	0	0	0	0	1	Woody Edema KS	onHAART	9.45479	194	1937	5.77815	5.5	NA	72	PEDS_META_28
F	0	5.4	0	1	0	0	0	0	1	1	0	Lymphadenopathic KS	NA	3.44384	39	1139	0	6.3	1089	NA	PEDS_META_29
F	0	12.2	0	0	0	1	0	0	0	0	1	Woody Edema KS	onHAART	16.0932	122	2037	5.36736	4.7	NA	NA	PEDS_META_30
M	0	11	0	1	0	0	0	0	0	1	0	Lymphadenopathic KS	NA	12.1671	259	1696	NA	7.5	NA	NA	PEDS_META_31
M	0	4.7	0	1	1	0	0	0	1	1	0	Lymphadenopathic KS	NA	NA	6	7573	0	21.6	NA	NA	PEDS_META_32
M	1	4.9	0	1	1	1	0	0	NA	0	1	Woody Edema KS	NA	9.5	446	1650	NA	NA	NA	NA	PEDS_META_33
M	0	7.6	0	1	1	0	0	0	NA	1	0	Lymphadenopathic KS	NA	3	19	2440	NA	NA	NA	NA	PEDS_META_34
F	0	6.9	0	1	0	0	0	0	NA	1	0	Lymphadenopathic KS	NA	4.3	11	4640	NA	NA	NA	NA	PEDS_META_35
F	1	7.9	0	1	1	0	0	0	NA	0	0	Lymphadenopathic KS	NA	3.1	182	4330	NA	NA	NA	NA	PEDS_META_36
F	0	13.3	0	0	0	0	0	0	NA	0	0	Moderate Cutaneous/Oral KS	NA	11.4	477	2650	NA	NA	NA	NA	PEDS_META_37
M	0	12.6	0	0	0	0	0	0	NA	0	0	Moderate Cutaneous/Oral KS	NA	11.5	318	2550	NA	NA	NA	NA	PEDS_META_38
M	0	9.6	0	1	0	0	0	0	0	1	0	Lymphadenopathic KS	default	2.9	132	3120	5.66115	9.4	1039	NA	PEDS_META_39
M	1	11.5	0	1	0	0	0	0	0	0	0	Lymphadenopathic KS	onHAART	4.7	406	890	0	4.2	836	25	PEDS_META_40
M	1	9.1	1	0	0	1	0	0	1	0	0	Woody Edema KS	onHAART	13	392	1730	5.91359	4.8	259	12	PEDS_META_41
F	0	8.1	0	1	1	0	0	0	0	1	0	Lymphadenopathic KS	naïve	3.1	18	8600	6.33515	20	2013	NA	PEDS_META_42
M	0	6.8	0	1	1	0	0	0	0	1	0	Lymphadenopathic KS	naïve	1.8	39	1990	6.01299	12.7	1042	NA	PEDS_META_43
M	0	9.9	1	1	0	0	0	0	0	0	0	Lymphadenopathic KS	naïve	9.8	7	2030	4.96515	5.8	NA	NA	PEDS_META_44
F	1	8.2	1	1	0	0	0	0	0	0	0	Visceral and/or Disseminated Cutaneous/Oral KS	naïve	9.8	401	5240	5.9203	8.7	23	NA	PEDS_META_45
F	0	10	0	1	1	0	1	0	0	0	1	Visceral and/or Disseminated Cutaneous/Oral KS	IRIS	5	195	1260	2.24551	5.8	602	5	PEDS_META_46
F	1	10.9	1	0	1	1	0	0	0	0	1	Woody Edema KS	onHAART	12.6	371	930	0	3.2	632	12	PEDS_META_47
F	1	9.8	1	1	0	0	1	0	0	0	1	Visceral and/or Disseminated Cutaneous/Oral KS	onHAART	7.3	301	1220	4.51529	3.9	515	48	PEDS_META_48
F	1	7.9	1	0	1	0	0	0	0	0	0	Visceral and/or Disseminated Cutaneous/Oral KS	onHAART	3.9	424	4800	5.39299	11.2	1357	11	PEDS_META_49
M	0	5.4	0	1	0	0	0	0	0	1	0	Lymphadenopathic KS	naïve	3.5	729	3100	5.2349	5.4	804	NA	PEDS_META_50
F	0	12.5	0	0	1	1	0	0	0	0	1	Woody Edema KS	onHAART	17	214	2100	3.12483	4.2	254	54	PEDS_META_51
M	1	10.7	1	0	0	0	0	0	0	0	0	Moderate Cutaneous/Oral KS	onHAART	14.8	169	400	5.26461	7.9	2	42	PEDS_META_52
M	0	10.8	0	1	0	0	0	0	0	1	0	Lymphadenopathic KS	naïve	8.3	378	4350	4.47784	10.8	307	NA	PEDS_META_53
M	1	10.4	0	1	0	0	0	0	0	0	0	Lymphadenopathic KS	IRIS	1.7	375	1290	2.46389	7.6	NA	3	PEDS_META_54
F	1	11	0	0	0	0	0	0	0	0	0	Mild Cutaneous/Oral KS	IRIS	11.3	321	1690	4.2449	14.8	107	2	PEDS_META_55
F	0	11.9	1	0	1	0	0	0	1	0	0	Moderate Cutaneous/Oral KS	onHAART	5.4	517	2350	NA	8	NA	7	PEDS_META_56
M	0	10.2	1	0	0	0	0	0	0	0	0	Moderate Cutaneous/Oral KS	naïve	10.5	148	3370	5.51771	6.9	4	NA	PEDS_META_57
M	0	5.8	1	1	1	0	0	0	0	0	0	Lymphadenopathic KS	naïve	5.4	28	2530	2.70157	8	1053	NA	PEDS_META_58
M	0	9.5	0	1	1	0	0	0	0	1	0	Lymphadenopathic KS	naïve	12.8	324	2000	5.1866	6.9	148	NA	PEDS_META_59
M	1	10	0	1	1	0	0	0	0	0	0	Lymphadenopathic KS	naïve	3.7	327	1600	NA	8	1299	NA	PEDS_META_60
F	0	7.3	0	1	0	0	NA	NA	NA	1	0	Lymphadenopathic KS	onHAART	6.9	235	1808	NA	NA	350	36	PEDS_META_61
M	0	12.1	0	1	0	0	NA	NA	NA	1	0	Lymphadenopathic KS	onHAART	8.8	204	1188	NA	NA	494	36	PEDS_META_62
F	0	10	0	1	0	0	NA	NA	NA	1	0	Lymphadenopathic KS	naive	5.4	263	948	NA	NA	319	NA	PEDS_META_63
M	0	4.4	0	1	1	0	NA	NA	NA	1	1	Lymphadenopathic KS	naive	3.1	11	1953	NA	NA	45	NA	PEDS_META_64
F	0	11.6	0	1	0	0	NA	NA	NA	1	0	Lymphadenopathic KS	onHAART	11.7	340	589	NA	NA	602	72	PEDS_META_65
M	0	9.7	0	1	1	0	NA	NA	NA	1	0	Lymphadenopathic KS	onHAART	6.5	583	2409	NA	NA	548	48	PEDS_META_66
F	0	7.6	0	1	1	0	NA	NA	NA	1	0	Lymphadenopathic KS	naive	2.5	67	5367	NA	NA	337	NA	PEDS_META_67
F	0	9.6	0	1	0	0	NA	NA	NA	0	0	Lymphadenopathic KS	onHAART	8.1	672	2534	NA	NA	363	36	PEDS_META_68
F	0	9.9	0	1	0	0	NA	NA	NA	1	0	Lymphadenopathic KS	naïve	2.4	224	5330	NA	NA	799	NA	PEDS_META_69
M	0	7.7	0	1	0	0	NA	NA	NA	1	0	Lymphadenopathic KS	naïve	4.2	143	1520	NA	NA	NA	NA	PEDS_META_70

## Sheet: Fig. 2A, B; Supp. Fig. 2
grp	CD4 count	HIV VL	CD4%	on_ART_more_6_months	quant25	quant50	quant75	Sqrt.CD4.count	log10.HIV.VL	n
Pediatric	790	210000	NA	Not available	12.1655	24.5357	31.6228	28.1069	5.32222	1
Pediatric	936	47633	NA	Not available	12.1655	24.5357	31.6228	30.5941	4.67792	2
Pediatric	900	416173	NA	Not available	12.1655	24.5357	31.6228	30	5.61927	3
Pediatric	74	401	NA	Not available	12.1655	24.5357	31.6228	8.60233	2.60423	4
Pediatric	1000	112786	NA	Not available	12.1655	24.5357	31.6228	31.6228	5.05226	5
Pediatric	NA	600000	NA	Not available	12.1655	24.5357	31.6228	NA	5.77815	6
Pediatric	NA	233000	NA	Not available	12.1655	24.5357	31.6228	NA	5.36736	7
Pediatric	1039	458300	20	Not available	12.1655	24.5357	31.6228	32.2335	5.66115	8
Pediatric	259	819576	NA	Not available	12.1655	24.5357	31.6228	16.0935	5.91359	9
Pediatric	2013	2163475	24.1	Not available	12.1655	24.5357	31.6228	44.8665	6.33515	10
Pediatric	1042	1030356	17.7	Not available	12.1655	24.5357	31.6228	32.28	6.01299	11
Pediatric	NA	92289	NA	Not available	12.1655	24.5357	31.6228	NA	4.96515	12
Pediatric	23	832335	NA	Not available	12.1655	24.5357	31.6228	4.79583	5.9203	13
Pediatric	602	175	NA	Not available	12.1655	24.5357	31.6228	24.5357	2.24551	14
Pediatric	515	32755	NA	Not available	12.1655	24.5357	31.6228	22.6936	4.51529	15
Pediatric	1357	247165	NA	Not available	12.1655	24.5357	31.6228	36.8375	5.39299	16
Pediatric	804	171751	NA	Not available	12.1655	24.5357	31.6228	28.3549	5.2349	17
Pediatric	254	1332	NA	Not available	12.1655	24.5357	31.6228	15.9374	3.12483	18
Pediatric	2	183912	0.3	Not available	12.1655	24.5357	31.6228	1.41421	5.26461	19
Pediatric	307	30049	7.5	Not available	12.1655	24.5357	31.6228	17.5214	4.47784	20
Pediatric	NA	290	NA	Not available	12.1655	24.5357	31.6228	NA	2.46389	21
Pediatric	107	17574	NA	Not available	12.1655	24.5357	31.6228	10.3441	4.2449	22
Pediatric	4	329391	2	Not available	12.1655	24.5357	31.6228	2	5.51771	23
Pediatric	1053	502	35	Not available	12.1655	24.5357	31.6228	32.45	2.70157	24
Pediatric	148	153673	NA	Not available	12.1655	24.5357	31.6228	12.1655	5.1866	25
Adult	159	256	NA	0	9.20595	13.4722	17.4785	12.6095	2.40993	26
Adult	132	9706	NA	1	9.20595	13.4722	17.4785	11.4891	3.98709	27
Adult	281	7352	NA	0	9.20595	13.4722	17.4785	16.7631	3.86646	28
Adult	223	475	NA	0	9.20595	13.4722	17.4785	14.9332	2.67761	29
Adult	94	141916	NA	0	9.20595	13.4722	17.4785	9.69536	5.15203	30
Adult	202	40	NA	1	9.20595	13.4722	17.4785	14.2127	1.61278	31
Adult	167	40	NA	0	9.20595	13.4722	17.4785	12.9228	1.61278	32
Adult	279	40042	NA	0	9.20595	13.4722	17.4785	16.7033	4.60253	33
Adult	197	326144	NA	0	9.20595	13.4722	17.4785	14.0357	5.51341	34
Adult	210	40	NA	1	9.20595	13.4722	17.4785	14.4914	1.61278	35
Adult	154	3118	NA	0	9.20595	13.4722	17.4785	12.4097	3.49402	36
Adult	388	40	NA	0	9.20595	13.4722	17.4785	19.6977	1.61278	37
Adult	99	40	NA	0	9.20595	13.4722	17.4785	9.94987	1.61278	38
Adult	307	106452	NA	0	9.20595	13.4722	17.4785	17.5214	5.02716	39
Adult	51	1396	NA	0	9.20595	13.4722	17.4785	7.14143	3.1452	40
Adult	432	40	NA	1	9.20595	13.4722	17.4785	20.7846	1.61278	41
Adult	179	422	NA	1	9.20595	13.4722	17.4785	13.3791	2.62634	42
Adult	177	1294	NA	1	9.20595	13.4722	17.4785	13.3041	3.11227	43
Adult	192	112	NA	0	9.20595	13.4722	17.4785	13.8564	2.05308	44
Adult	162	220	NA	1	9.20595	13.4722	17.4785	12.7279	2.34439	45
Adult	19	3868	NA	0	9.20595	13.4722	17.4785	4.3589	3.5876	46
Adult	246	40	NA	0	9.20595	13.4722	17.4785	15.6844	1.61278	47
Adult	34	809	NA	0	9.20595	13.4722	17.4785	5.83095	2.90849	48
Adult	27	199771	NA	0	9.20595	13.4722	17.4785	5.19615	5.30053	49
Adult	85	40	NA	1	9.20595	13.4722	17.4785	9.21954	1.61278	50
Adult	30	83756	NA	0	9.20595	13.4722	17.4785	5.47723	4.92302	51
Adult	32	74836	NA	1	9.20595	13.4722	17.4785	5.65685	4.87412	52
Adult	4	644	NA	0	9.20595	13.4722	17.4785	2	2.80956	53
Adult	567	1396	NA	1	9.20595	13.4722	17.4785	23.8118	3.1452	54
Adult	376	263	NA	1	9.20595	13.4722	17.4785	19.3907	2.4216	55
Adult	165	667	NA	0	9.20595	13.4722	17.4785	12.8452	2.82478	56
Adult	170	336	NA	0	9.20595	13.4722	17.4785	13.0384	2.52763	57
Adult	4	1883	NA	1	9.20595	13.4722	17.4785	2	3.27508	58
Adult	606	112612	NA	0	9.20595	13.4722	17.4785	24.6171	5.05159	59
Adult	519	40	NA	0	9.20595	13.4722	17.4785	22.7816	1.61278	60
Adult	215	328855	NA	0	9.20595	13.4722	17.4785	14.6629	5.51701	61
Adult	3	8891	NA	1	9.20595	13.4722	17.4785	1.73205	3.949	62
Adult	113	541537	NA	0	9.20595	13.4722	17.4785	10.6301	5.73363	63
Adult	812	728	NA	0	9.20595	13.4722	17.4785	28.4956	2.86273	64
Adult	7	60696	NA	0	9.20595	13.4722	17.4785	2.64575	4.78317	65
Adult	65	40	NA	1	9.20595	13.4722	17.4785	8.06226	1.61278	66
Adult	130	57147	NA	0	9.20595	13.4722	17.4785	11.4018	4.757	67
Adult	105	184357	NA	0	9.20595	13.4722	17.4785	10.247	5.26566	68
Adult	6	107552	NA	1	9.20595	13.4722	17.4785	2.44949	5.03162	69
Adult	330	40	NA	0	9.20595	13.4722	17.4785	18.1659	1.61278	70
Adult	32	72754	NA	0	9.20595	13.4722	17.4785	5.65685	4.86186	71
Adult	450	40	NA	0	9.20595	13.4722	17.4785	21.2132	1.61278	72
Adult	213	861	NA	0	9.20595	13.4722	17.4785	14.5945	2.93551	73
Adult	101	516389	NA	1	9.20595	13.4722	17.4785	10.0499	5.71298	74
Adult	420	129	NA	0	9.20595	13.4722	17.4785	20.4939	2.11394	75
Adult	67	4507407	NA	1	9.20595	13.4722	17.4785	8.18535	6.65393	76
Adult	232	40	NA	0	9.20595	13.4722	17.4785	15.2315	1.61278	77
Adult	106	438	NA	0	9.20595	13.4722	17.4785	10.2956	2.64246	78
Adult	820	40	NA	0	9.20595	13.4722	17.4785	28.6356	1.61278	79
Adult	435	40	NA	0	9.20595	13.4722	17.4785	20.8567	1.61278	80
Adult	204	2434	NA	0	9.20595	13.4722	17.4785	14.2829	3.3865	81
Adult	570	210	NA	0	9.20595	13.4722	17.4785	23.8747	2.32428	82
Adult	218	333166	NA	0	9.20595	13.4722	17.4785	14.7648	5.52266	83
Adult	339	1046610	NA	0	9.20595	13.4722	17.4785	18.412	6.01979	84
Adult	37	75120	NA	0	9.20595	13.4722	17.4785	6.08276	4.87576	85
Adult	286	139671	NA	0	9.20595	13.4722	17.4785	16.9115	5.14511	86
Adult	171	96	NA	0	9.20595	13.4722	17.4785	13.0767	1.98677	87
Adult	176	204266	NA	0	9.20595	13.4722	17.4785	13.2665	5.3102	88
Adult	319	275	NA	0	9.20595	13.4722	17.4785	17.8606	2.44091	89
Adult	15	433986	NA	0	9.20595	13.4722	17.4785	3.87298	5.63748	90
Adult	240	83527	NA	1	9.20595	13.4722	17.4785	15.4919	4.92183	91
Adult	350	2368	NA	0	9.20595	13.4722	17.4785	18.7083	3.37457	92
Adult	25	3740	NA	0	9.20595	13.4722	17.4785	5	3.57299	93
Adult	340	58	NA	1	9.20595	13.4722	17.4785	18.4391	1.77085	94
Adult	267	131060	NA	0	9.20595	13.4722	17.4785	16.3401	5.11747	95
Adult	168	832	NA	0	9.20595	13.4722	17.4785	12.9615	2.92065	96
Adult	334	9441	NA	0	9.20595	13.4722	17.4785	18.2757	3.97506	97
Adult	3	102090	NA	0	9.20595	13.4722	17.4785	1.73205	5.00899	98
Adult	509	53579	NA	0	9.20595	13.4722	17.4785	22.561	4.729	99
Adult	2	3714115	NA	1	9.20595	13.4722	17.4785	1.41421	6.56986	100
Adult	209	81714	NA	0	9.20595	13.4722	17.4785	14.4568	4.9123	101
Adult	305	255	NA	0	9.20595	13.4722	17.4785	17.4642	2.40824	102
Adult	305	52	NA	0	9.20595	13.4722	17.4785	17.4642	1.72428	103
Adult	575	40	NA	1	9.20595	13.4722	17.4785	23.9792	1.61278	104
Adult	577	40	NA	1	9.20595	13.4722	17.4785	24.0208	1.61278	105
Adult	380	40	NA	0	9.20595	13.4722	17.4785	19.4936	1.61278	106
Adult	330	40	NA	1	9.20595	13.4722	17.4785	18.1659	1.61278	107
Adult	213	40	NA	1	9.20595	13.4722	17.4785	14.5945	1.61278	108
Adult	332	63194	NA	1	9.20595	13.4722	17.4785	18.2209	4.80068	109
Adult	57	6569	NA	0	9.20595	13.4722	17.4785	7.54983	3.81757	110
Adult	46	30380	NA	1	9.20595	13.4722	17.4785	6.78233	4.4826	111
Adult	106	375	NA	0	9.20595	13.4722	17.4785	10.2956	2.57519	112
Adult	428	113	NA	0	9.20595	13.4722	17.4785	20.6882	2.0569	113
Adult	3	21205	NA	0	9.20595	13.4722	17.4785	1.73205	4.32646	114
Adult	122	42950	NA	0	9.20595	13.4722	17.4785	11.0454	4.63297	115
Adult	35	184476	NA	Not available	9.20595	13.4722	17.4785	5.91608	5.26594	116
Adult	245	64305	NA	Not available	9.20595	13.4722	17.4785	15.6525	4.80825	117
Adult	69	531734	NA	Not available	9.20595	13.4722	17.4785	8.30662	5.7257	118
Adult	58	345012	NA	Not available	9.20595	13.4722	17.4785	7.61577	5.53784	119
Adult	68	106286	NA	Not available	9.20595	13.4722	17.4785	8.24621	5.02648	120
Adult	18	337500	NA	Not available	9.20595	13.4722	17.4785	4.24264	5.52828	121
Adult	138	71205	NA	Not available	9.20595	13.4722	17.4785	11.7473	4.85252	122
Adult	175	750000	NA	Not available	9.20595	13.4722	17.4785	13.2288	5.87506	123
Adult	374	56624	NA	Not available	9.20595	13.4722	17.4785	19.3391	4.75301	124
Adult	217	159189	NA	Not available	9.20595	13.4722	17.4785	14.7309	5.20192	125
Adult	211	370357	NA	Not available	9.20595	13.4722	17.4785	14.5258	5.56862	126
Adult	772	354620	NA	Not available	9.20595	13.4722	17.4785	27.7849	5.54976	127
Adult	427	2663	NA	Not available	9.20595	13.4722	17.4785	20.664	3.42553	128
Adult	371	43031	NA	Not available	9.20595	13.4722	17.4785	19.2614	4.63379	129
Adult	91	41382	NA	Not available	9.20595	13.4722	17.4785	9.53939	4.61682	130
Adult	40	34659	NA	Not available	9.20595	13.4722	17.4785	6.32456	4.53983	131
Adult	345	7423	NA	Not available	9.20595	13.4722	17.4785	18.5742	3.87064	132
Adult	177	38962	NA	Not available	9.20595	13.4722	17.4785	13.3041	4.59065	133
Adult	250	140695	NA	Not available	9.20595	13.4722	17.4785	15.8114	5.14828	134
Adult	215	30454	NA	Not available	9.20595	13.4722	17.4785	14.6629	4.48366	135
Adult	280	116213	NA	Not available	9.20595	13.4722	17.4785	16.7332	5.06526	136
Adult	159	1676	NA	Not available	9.20595	13.4722	17.4785	12.6095	3.22453	137
Adult	193	21030	NA	Not available	9.20595	13.4722	17.4785	13.8924	4.32286	138
Adult	112	54262	NA	Not available	9.20595	13.4722	17.4785	10.583	4.7345	139
Adult	58	299497	NA	Not available	9.20595	13.4722	17.4785	7.61577	5.47639	140
Adult	117	141071	NA	Not available	9.20595	13.4722	17.4785	10.8167	5.14944	141
Adult	48	457025	NA	Not available	9.20595	13.4722	17.4785	6.9282	5.65994	142
Adult	9	32771	NA	Not available	9.20595	13.4722	17.4785	3	4.5155	143
Adult	313	4729	NA	Not available	9.20595	13.4722	17.4785	17.6918	3.67486	144
Adult	465	35459	NA	Not available	9.20595	13.4722	17.4785	21.5639	4.54974	145
Adult	57	62227	NA	Not available	9.20595	13.4722	17.4785	7.54983	4.79399	146
Adult	399	160981	NA	Not available	9.20595	13.4722	17.4785	19.975	5.20678	147
Adult	245	91225	NA	Not available	9.20595	13.4722	17.4785	15.6525	4.96012	148
Adult	181	254545	NA	Not available	9.20595	13.4722	17.4785	13.4536	5.40577	149
Adult	108	123956	NA	Not available	9.20595	13.4722	17.4785	10.3923	5.09327	150
Adult	171	33549	NA	Not available	9.20595	13.4722	17.4785	13.0767	4.52569	151
Adult	19	162396	NA	Not available	9.20595	13.4722	17.4785	4.3589	5.21058	152
Adult	68	197354	NA	Not available	9.20595	13.4722	17.4785	8.24621	5.29525	153
Adult	390	97070	NA	Not available	9.20595	13.4722	17.4785	19.7484	4.98709	154
Adult	482	109716	NA	Not available	9.20595	13.4722	17.4785	21.9545	5.04027	155
Adult	76	200397	NA	Not available	9.20595	13.4722	17.4785	8.7178	5.30189	156
Adult	100	63546	NA	Not available	9.20595	13.4722	17.4785	10	4.8031	157
Adult	194	357301	NA	Not available	9.20595	13.4722	17.4785	13.9284	5.55304	158
Adult	180	144956	NA	Not available	9.20595	13.4722	17.4785	13.4164	5.16124	159
Adult	177	4941	NA	Not available	9.20595	13.4722	17.4785	13.3041	3.6939	160
Adult	23	360822	NA	Not available	9.20595	13.4722	17.4785	4.79583	5.55729	161
Adult	194	111964	NA	Not available	9.20595	13.4722	17.4785	13.9284	5.04908	162
Adult	250	210123	NA	Not available	9.20595	13.4722	17.4785	15.8114	5.32248	163
Adult	345	166706	NA	Not available	9.20595	13.4722	17.4785	18.5742	5.22195	164
Adult	84	750000	NA	Not available	9.20595	13.4722	17.4785	9.16515	5.87506	165
Adult	95	10580	NA	Not available	9.20595	13.4722	17.4785	9.74679	4.02453	166
Adult	182	5430	NA	Not available	9.20595	13.4722	17.4785	13.4907	3.73488	167
Adult	181	290557	NA	Not available	9.20595	13.4722	17.4785	13.4536	5.46323	168
Adult	730	750000	NA	Not available	9.20595	13.4722	17.4785	27.0185	5.87506	169
Adult	77	120210	NA	Not available	9.20595	13.4722	17.4785	8.77496	5.07994	170
Adult	240	136587	NA	Not available	9.20595	13.4722	17.4785	15.4919	5.13541	171
Adult	40	108163	NA	Not available	9.20595	13.4722	17.4785	6.32456	5.03408	172
Adult	267	359366	NA	Not available	9.20595	13.4722	17.4785	16.3401	5.55554	173
Adult	235	649584	NA	Not available	9.20595	13.4722	17.4785	15.3297	5.81264	174
Adult	233	380336	NA	Not available	9.20595	13.4722	17.4785	15.2643	5.58017	175
Adult	296	84951	NA	Not available	9.20595	13.4722	17.4785	17.2047	4.92917	176
Adult	132	150354	NA	Not available	9.20595	13.4722	17.4785	11.4891	5.17712	177
Adult	380	30212	NA	Not available	9.20595	13.4722	17.4785	19.4936	4.48019	178
Adult	610	339686	NA	Not available	9.20595	13.4722	17.4785	24.6982	5.53108	179
Adult	209	600440	NA	Not available	9.20595	13.4722	17.4785	14.4568	5.77847	180
Adult	258	132462	NA	Not available	9.20595	13.4722	17.4785	16.0624	5.12209	181
Adult	262	242329	NA	Not available	9.20595	13.4722	17.4785	16.1864	5.38441	182
Adult	122	166400	NA	Not available	9.20595	13.4722	17.4785	11.0454	5.22116	183
Adult	88	202358	NA	Not available	9.20595	13.4722	17.4785	9.38083	5.30612	184
Adult	7	267921	NA	Not available	9.20595	13.4722	17.4785	2.64575	5.42801	185

## Sheet: Fig. 2C
Pediatric (n=34)	Adult (n=202)
17037	1099.75
100	5330.72
100	2724.09
6369	3565.64
775	11861.5
772	5649.53
1190	848.68
100	214.56
8102	184.04
4068	127.57
425	210.52
100	59454.7
376	1019.31
100	10896.1
100	305.04
15009	12726.3
617.3	100
28810.3	1830.27
87629.3	30011.3
40180.3	2687.82
7343	5469.45
40254.8	100
4943	1033.06
64285.3	140.12
32600	2469.05
4224	1805.9
29965	34049.1
41752	11742.9
109888	1412.42
32954	1293.12
6718.7	3059.67
100	1734.71
3224
61640.8	100
	578.55
	2055.74
	2055.74
	345.64
	598.94
	12389.7
	725.81
	12556.9
	706.61
	6633.32
	971.19
	601.62
	758.98
	540.44
	5643.22
	4591.21
	1483.57
	1370.46
	100
	1141.05
	2663.9
	11432.2
	353.51
	26158.6
	638.31
	17497.1
	100
	3642.13
	246.43
	4985.14
	12403.5
	399.28
	545.29
	793.66
	838.24
	129.09
	7537.04
	7194.22
	1886.52
	362.163
	347.021
	749.754
	1139.88
	4595.01
	3448.14
	889.339
	1771.89
	1543.94
	8883
	1686.84
	13139.3
	660.316
	94734.9
	13469.5
	100
	1114.27
	9725.85
	7189.54
	19455.8
	881.346
	438.381
	497.249
	203.984
	9080.98
	41483.4
	12015
	36887
	7845.9
	100
	54205.3
	794.645
	684.261
	172.711
	10560.6
	1228.34
	2630.14
	716.796
	100
	287.138
	3848.65
	2606.37
	2198.2
	1482.77
	17254.4
	100
	803.032
	23053.3
	100
	100
	100
	100
	25215.9
	3672.97
	848.662
	100
	100
	100
	100
	385.218
	700.725
	735.517
	1753.83
	978.679
	13669.9
	100
	2842.15
	100
	2044.58
	358.011
	2163.22
	250.288
	9898.44
	10479
	654.211
	1652.41
	787.896
	370.812
	100
	140.618
	108.722
	974.682
	1222.94
	574.413
	938.604
	131.469
	2442.77
	100
	8264.79
	3559.89
	8116.23
	21104.6
	14958.1
	4915.68
	15327.4
	8280.59
	1152.22
	1069.75
	4363.23
	5220.63
	12198.4
	3869.98
	100
	6866.41
	4963.16
	109707
	8937.85
	413.144
	7494.87
	283.058
	155.467
	2477.71
	9750.02
	2796.94
	100
	161.854
	542.668
	283.504
	100
	1121.24
	1576.64
	3304.68
	111.64
	4029.35
	7522.52
	201352
	4736.04
	32253.6
	12192.8
	1709.79
	7537.04
	7194.22
	1886.52
	362.163
	347.021
	749.754
	1139.88
	4595.01
	3448.14
	889.339
	1771.89
	1543.94
	8883
	1686.84
	13139.3
	660.316
	94734.9
	13469.5
	100
	1114.27
	9725.85
	7189.54
	19455.8
	881.346
	438.381
	497.249
	203.984
	9080.98
	41483.4
	12015
	36887
	7845.9
	100
	54205.3
	794.645
	684.261
	172.711
	10560.6
	1228.34
	2630.14
	716.796
	100
	287.138
	3848.65
	2606.37
	2198.2
	1482.77
	17254.4
	100
	803.032
	23053.3
	100
	100
	100
	100
	25215.9
	3672.97
	848.662
	100
	100
	100
	100
	385.218
	700.725
	735.517
	1753.83
	978.679
	13669.9
	100
	2842.15
	100
	2044.58
	358.011
	2163.22
	250.288
	9898.44
	10479
	654.211
	1652.41
	787.896
	370.812
	100
	140.618
	108.722
	974.682
	1222.94
	574.413
	938.604
	131.469
	2442.77
	100
	8264.79
	3559.89
	8116.23
	21104.6
	14958.1
	4915.68
	15327.4
	8280.59
	1152.22
	1069.75
	4363.23
	5220.63
	12198.4
	3869.98
	100
	6866.41
	4963.16
	109707
	8937.85
	413.144
	7494.87
	283.058
	155.467
	2477.71
	9750.02
	2796.94
	100
	161.854
	542.668
	283.504
	100
	1121.24
	1576.64
	3304.68
	111.64
	4029.35
	7522.52
	201352
	4736.04
	32253.6
	12192.8
	1709.79

## Sheet: Fig. 2D
IL6	IL10
28.3	41.4
4.3	11.6
6.4	7.7
12.7	23
15.8	16.8
22.1	58.6
6.3	34.9
7.2	20.7
8.9	296.5
5.2	28.1
7.3	40.2
8.2	6.9
24.7	18.4
12.2	7.1
8.9	7.6
4.4	18.4
0.9	12.8
11.5	17.6
12.2	212.2
7.6	772
166.8	39.6
1.3	571.4
1.3	25.5
38.3	369.4
1.5	87
9.4	76.1
12.1	18.4
3.8	207.2
8.8	113.5
7.6	27.6
1.9	11.1
58.6	58.6
1.1	10.5
17.9	25.3

## Sheet: Fig. 2E
Days	PEDKS02	PEDKS02	PEDKS02	PEDKS02	PEDKS02	PEDKS07	PEDKS07	PEDKS07	PEDKS07	PEDKS07	PEDKS08	PEDKS08	PEDKS08	PEDKS08	PEDKS08	PEDKS24	PEDKS24	PEDKS24	PEDKS24	PEDKS24	PEDKS25	PEDKS25	PEDKS25	PEDKS25	PEDKS25	PEDKS26	PEDKS26	PEDKS26	PEDKS26	PEDKS26	PEDKS13	PEDKS13	PEDKS13	PEDKS13	PEDKS13
0	NA	0.95	0.92	NA	NA	7.58	7.66	NA	NA	NA	3.12*	177.91	155.59	NA	NA	1.34	1.27	1.33	NA	NA	1.18	1.33	NA	NA	NA	1.92	1.36	1.28	3.37	NA	7.1	8.06	NA	NA	NA
14	NA	NA	NA	NA	NA	NA	NA	NA	NA	NA		NA	NA	NA	NA	NA	NA	NA	NA	NA	2.8	3.19	NA	NA	NA	18.82	10.09	36.95	NA	NA	38.37	39.24	37.69	NA	NA
28	1.12	NA	NA	NA	NA	NA	NA	NA	NA	NA	4.24	3.88	NA	NA	NA	1.1	1.01	5.28	NA	NA	NA	NA	NA	NA	NA	14.09	3.12	NA	NA	NA	NA	NA	NA	NA	NA
60	NA	NA	NA	NA	NA	1.56	3.33	5.4	NA	NA		NA	NA	NA	NA	4.51	4.44	2.98	NA	NA	0.77	0.78	1.94	NA	NA	9.01	2.96	3.06	NA	NA	2.65	2.21	2.27	NA	NA
120	NA	NA	NA	NA	NA	1.76	1.99	2.34	NA	NA	1.06	0.99	0.9	0.74	NA	8.89	8.59	8.96	NA	NA	1.35	1.26	1.4	NA	NA	NA	NA	NA	NA	NA	NA	NA	NA	NA	NA
180	1.67	0.96	1.24	NA	NA	NA	NA	NA	NA	NA		NA	NA	NA	NA	NA	NA	NA	NA	NA	0.94	1.1	1.16	NA	NA	NA	NA	NA	NA	NA	NA	NA	NA	NA	NA

## Sheet: Fig. 2F
Days	PEDKS02	PEDKS02	PEDKS02	PEDKS02	PEDKS02	PEDKS07	PEDKS07	PEDKS07	PEDKS07	PEDKS07	PEDKS08	PEDKS08	PEDKS08	PEDKS08	PEDKS08	PEDKS24	PEDKS24	PEDKS24	PEDKS24	PEDKS24	PEDKS25	PEDKS25	PEDKS25	PEDKS25	PEDKS25	PEDKS26	PEDKS26	PEDKS26	PEDKS26	PEDKS26	PEDKS13	PEDKS13	PEDKS13	PEDKS13	PEDKS13
0	NA	0.95	0.92	NA	NA	7.58	7.66	NA	NA	NA	3.12*	177.91	155.59	NA	NA	1.34	1.27	1.33	NA	NA	1.18	1.33	NA	NA	NA	1.92	1.36	1.28	3.37	NA	7.1	8.06	NA	NA	NA
14	NA	NA	NA	NA	NA	NA	NA	NA	NA	NA		NA	NA	NA	NA	NA	NA	NA	NA	NA	2.8	3.19	NA	NA	NA	18.82	10.09	36.95	NA	NA	38.37	39.24	37.69	NA	NA
28	1.12	NA	NA	NA	NA	NA	NA	NA	NA	NA	4.24	3.88	NA	NA	NA	1.1	1.01	5.28	NA	NA	NA	NA	NA	NA	NA	14.09	3.12	NA	NA	NA	NA	NA	NA	NA	NA
60	NA	NA	NA	NA	NA	1.56	3.33	5.4	NA	NA		NA	NA	NA	NA	4.51	4.44	2.98	NA	NA	0.77	0.78	1.94	NA	NA	9.01	2.96	3.06	NA	NA	2.65	2.21	2.27	NA	NA
120	NA	NA	NA	NA	NA	1.76	1.99	2.34	NA	NA	1.06	0.99	0.9	0.74	NA	8.89	8.59	8.96	NA	NA	1.35	1.26	1.4	NA	NA	NA	NA	NA	NA	NA	NA	NA	NA	NA	NA
180	1.67	0.96	1.24	NA	NA	NA	NA	NA	NA	NA		NA	NA	NA	NA	NA	NA	NA	NA	NA	0.94	1.1	1.16	NA	NA	NA	NA	NA	NA	NA	NA	NA	NA	NA	NA

## Sheet: Fig. 2G
Days	PEDKS02	PEDKS02	PEDKS02	PEDKS02	PEDKS02	PEDKS07	PEDKS07	PEDKS07	PEDKS07	PEDKS07	PEDKS08	PEDKS08	PEDKS08	PEDKS08	PEDKS08	PEDKS24	PEDKS24	PEDKS24	PEDKS24	PEDKS24	PEDKS25	PEDKS25	PEDKS25	PEDKS25	PEDKS25	PEDKS26	PEDKS26	PEDKS26	PEDKS26	PEDKS26	PEDKS13	PEDKS13	PEDKS13	PEDKS13	PEDKS13
0	12.33	13.97	12.24	NA	NA	867.79	650.53	797.74	NA	NA	6.49*	48.6	63.83	NA	NA	836.96	570.74	513.99	363.92	NA	19.88	30.81	25.85	NA	NA	124.39	80.31	58.86	84.3	NA	27.22	28	NA	NA	NA
14	NA	NA	NA	NA	NA	NA	NA	NA	NA	NA		NA	NA	NA	NA	174.89	142.98	NA	NA	NA	32.26	35.34	24.12	23.05	NA	66.8	50.98	69.04	NA	NA	2410.62	2470.01	2188.12	NA	NA
28	11.7	18.56	NA	NA	NA	NA	NA	NA	NA	NA	14.09	11.9	48.03	48.75	NA	42.24	26.81	28.72	NA	NA	23.69	22.61	21.97	NA	NA	1347.01*	15.72	NA	NA	NA	NA	NA	NA	NA	NA
60	NA	NA	NA	NA	NA	13.88	18.06	24.01	NA	NA		NA	NA	NA	NA	25.47	25.58	27.57	NA	NA	20.88	16.29	18.54	NA	NA	1026.87*	12.7	11.93	NA	NA	21.73	17.56	21.69	NA	NA
120	NA	NA	NA	NA	NA	8.26	9.15	19.96	NA	NA	6.97	7.27	7.02	NA	NA	165.84	185.29	187.19	NA	NA	24.57	24.63	26.84	NA	NA		NA	NA	NA	NA	NA	NA	NA	NA	NA
180	23.2	20.03	20.09	NA	NA	NA	NA	NA	NA	NA		NA	NA	NA	NA	NA	NA	NA	NA	NA	7.62	6.64	7.09	NA	NA		NA	NA	NA	NA	NA	NA	NA	NA	NA
